# Supplementary material for: Differential Patterns of Gut and Oral Microbiomes in Hispanic Individuals with Cognitive Impairment
Source: Microorganisms. 2025 Oct 14;13(10):2350. doi: 10.3390/microorganisms13102350 (PMC12566222; doi:10.3390/microorganisms13102350)
Supplement: Supplementary file 1 [file microorganisms-13-02350-s001.zip]

Archive with 1 entries (1 files):
- microorganisms-3851373-supplementary.pdf
